# Supplementary material for: Effect of Exact Exchange on the Energy Landscape in Self-Consistent Field Theory
Source: J Chem Theory Comput. 2025 Jan 17;21(3):1203–12. doi: 10.1021/acs.jctc.4c01404 (PMC11823404; doi:10.1021/acs.jctc.4c01404)
Supplement: Supplementary file 1 — ct4c01404_si_001.xyz [file ct4c01404_si_001.xyz]

8
Molecular structure for square cyclobutadiene near the equilibrium geometry (angstrom)
C    1.0333758311     0.0000000000     0.0000000000
C   -0.0000000050    -1.0333758315    -0.0000000000
C   -0.0000000004     1.0333758361     0.0000000000
C   -1.0333758311    -0.0000000000     0.0000000000
H    2.1166997083     0.0000000000     0.0000000000
H   -0.0000000491    -2.1166997087    -0.0000000000
H    0.0000000437     2.1166997134     0.0000000000
H   -2.1166997083     0.0000000441     0.0000000000
