# Supplementary material for: Effect of Exact Exchange on the Energy Landscape in Self-Consistent Field Theory
Source: J Chem Theory Comput. 2025 Jan 17;21(3):1203–12. doi: 10.1021/acs.jctc.4c01404 (PMC11823404; doi:10.1021/acs.jctc.4c01404)
Supplement: Supplementary file 2 — ct4c01404_si_002.xyz [file ct4c01404_si_002.xyz]

12
Molecular structure for benzene near the equilibrium geometry (angstrom)
C         1.39696800      0.00000000      0.00000000
C         0.69848400      1.20980978      0.00000000
C        -0.69848400      1.20980978      0.00000000
C        -1.39696800      0.00000000      0.00000000
C        -0.69848400     -1.20980978      0.00000000
C         0.69848400     -1.20980978      0.00000000
H         2.48099300      0.00000000      0.00000000
H         1.24049650      2.14860296      0.00000000
H        -1.24049650      2.14860296      0.00000000
H        -2.48099300      0.00000000      0.00000000
H        -1.24049650     -2.14860296      0.00000000
H         1.24049650     -2.14860296      0.00000000
